# Supplementary material for: Effect of heat-killed Streptococcus thermophilus on type 2 diabetes rats
Source: PeerJ. 2019 Jun 13;7:e7117. doi: 10.7717/peerj.7117 (PMC6571132; doi:10.7717/peerj.7117)
Supplement: Supplemental Information 1 — Raw data applied for data analyses and preparation for tables and figures. [file peerj-07-7117-s001.zip]

Archive with 4 entries (3 files):
- raw data/
- raw data/SD-Elisa and ogtt.xls
- raw data/Villus and crypt length.xlsx
- raw data/ZDF-Elisa and Ogtt.xlsx
