# Supplementary material for: Effect of heat-killed Streptococcus thermophilus on type 2 diabetes rats
Source: PeerJ. 2019 Jun 13;7:e7117. doi: 10.7717/peerj.7117 (PMC6571132; doi:10.7717/peerj.7117)
Supplement: Supplemental Information 1 — Raw data applied for data analyses and preparation for tables and figures. [file peerj-07-7117-s001.zip › raw data/SD-Elisa and ogtt.xls]

## Sheet: SD-ELISA结果
group	name	weight	IL6	IL10	LPS	TNFa	INS	time0	time 15	time30	time60	time120	AUC	HOMAIR	Creatinine	ALT	Carbamide	Uric acid(umol/l)	TC	Triglyceride	HDL-C	LDL-C
2	SD2	543	55.304	61.909	0.36	88.424	37.55	7.5	12.2	11.4	14.6	10.5	1467.75	12.5167	19	38	4	116	2.18	1.15	1.12	0.42
1	SD8	533	62.742	91.896	0.28	39.616	46.25	7.4	10.2	8.9	9.5	7.2	1052.25	15.2111	20	44	4	109	1.75	1.08	0.91	0.3
1	SD10	428	52.044	59.58	0.317	33.462	36.07	6.3	11.1	9.9	8.9	6.9	1044	10.0996	23	31	5.8	123	1.01	0.54	0.55	0.21
1	SD12	478	51.585	45.542	0.434	42.688	31.39	6.6	8.9	7.9	9	6.3	954.75	9.20773	27	51	7.6	115	1.42	0.57	0.87	0.33
2	SD14	562	80.433	51.635	0.515	45.758	50.04	6.2	12.1	11	11.1	9.8	1269	13.7888	28	44	6.7	110	2.02	0.8	0.92	0.48
1	SD16	473	41.447	61.909	0.344	67.162	47.56	7.2	8.8	9.3	9.9	7.1	1053.75	15.2192	26	27	7.2	107	1.24	0.61	0.63	0.28
2	SD17	493	44.15	61.909	0.4	70.208	28.68	6.8	12.9	10.5	11.1	6.7	1181.25	8.66773	30	44	4.4	266	1.29	0.55	0.62	0.25
2	SD18	472	68.323	66.558	0.381	73.251	35.07	7.5	10.4	9.8	10.8	8.1	1161.75	11.69	30	28	7.6	165	1.87	0.4	1.05	0.32
1	SD31	472	62.653	143.879	0.431	76.291	44.01	6.1	10.5	9.2	8.4	7.1	1001.25	11.9316	25	35	5.8	160	1.63	0.67	0.79	0.35
2	SD32	446	47.867	73.509	0.353	42.688	59.63	6.3	9.6	9.3	12.3	6.9	1161	16.6964	24	30	5.9	113	1.56	0.53	0.76	0.36
