# Supplementary material for: Effect of heat-killed Streptococcus thermophilus on type 2 diabetes rats
Source: PeerJ. 2019 Jun 13;7:e7117. doi: 10.7717/peerj.7117 (PMC6571132; doi:10.7717/peerj.7117)
Supplement: Supplemental Information 1 — Raw data applied for data analyses and preparation for tables and figures. [file peerj-07-7117-s001.zip › raw data/Villus and crypt length.xlsx]

## Sheet: 病理测量原始数据
Group	id	ZDF Ileum Villus/crypt length(μm)	ZDF Ileum globet cells	ZDF Colon Villus/crypt length(μm)	ZDF Colon globet cells		Group	id	SD Ileum Villus/crypt length(μm)	SD Ileum globet cells	SD Colon Villus/crypt length(μm)	SD Colon globet cells
DM+ST	ZDF18	667	42	330	25		CON+ST	SD10	564	20	502	41
DM+ST	ZDF18	674	34	358	22		CON+ST	SD10	547	22	549	33
DM+ST	ZDF18	656	40	369	18		CON+ST	SD10	558	29	526	42
DM+ST	ZDF18	701	41	376	24		CON+ST	SD10	564	26	591	44
DM+ST	ZDF18	656	36	349	16		CON+ST	SD10	565	19	520	59
DM+ST	ZDF18	724	36	346	23		CON+ST	SD10	590	32	531	47
DM+ST	ZDF18	722	39	356	16		CON+ST	SD10	572	29	546	63
DM+ST	ZDF18	655	40	338	19		CON+ST	SD10	575	31	515	57
DM+ST	ZDF18	715	36	339	28		CON+ST	SD10	569	29	575	60
DM+ST	ZDF18	711	41	320	22		CON+ST	SD10	574	27	605	25
DM+ST	ZDF22	642	40	332	21		CON+ST	SD8	540	29	550	61
DM+ST	ZDF22	666	48	363	15		CON+ST	SD8	561	23	577	48
DM+ST	ZDF22	671	38	353	17		CON+ST	SD8	581	30	564	42
DM+ST	ZDF22	708	37	309	26		CON+ST	SD8	541	25	548	45
DM+ST	ZDF22	718	32	357	22		CON+ST	SD8	539	32	590	41
DM+ST	ZDF22	679	37	322	20		CON+ST	SD8	568	26	574	34
DM+ST	ZDF22	714	42	312	20		CON+ST	SD8	570	35	604	43
DM+ST	ZDF22	715	37	342	22		CON+ST	SD8	530	36	598	41
DM+ST	ZDF22	696	44	336	19		CON+ST	SD8	568	22	554	41
DM+ST	ZDF22	633	38	343	21		CON+ST	SD8	606	30	598	37
DM+ST	ZDF27	720	31	325	20		CON+ST	SD12	562	27	544	56
DM+ST	ZDF27	657	36	333	22		CON+ST	SD12	569	32	549	45
DM+ST	ZDF27	691	38	345	21		CON+ST	SD12	562	36	571	40
DM+ST	ZDF27	666	39	336	20		CON+ST	SD12	590	30	569	51
DM+ST	ZDF27	705	41	353	24		CON+ST	SD12	571	24	526	57
DM+ST	ZDF27	720	39	342	23		CON+ST	SD12	561	31	682	48
DM+ST	ZDF27	671	45	342	24		CON+ST	SD12	539	36	579	57
DM+ST	ZDF27	670	41	337	24		CON+ST	SD12	560	26	578	66
DM+ST	ZDF27	685	38	342	13		CON+ST	SD12	542	30	577	43
DM+ST	ZDF27	634	50	330	14		CON+ST	SD12	554	27	627	58
DM+ST	ZDF32	645	36	370	20		CON+ST	SD16	543	40	523	52
DM+ST	ZDF32	703	45	341	16		CON+ST	SD16	563	29	538	41
DM+ST	ZDF32	660	45	337	19		CON+ST	SD16	579	28	584	45
DM+ST	ZDF32	704	38	349	18		CON+ST	SD16	581	29	592	40
DM+ST	ZDF32	711	40	332	27		CON+ST	SD16	573	36	562	31
DM+ST	ZDF32	694	43	342	23		CON+ST	SD16	547	33	596	46
DM+ST	ZDF32	723	43	357	21		CON+ST	SD16	558	31	614	47
DM+ST	ZDF32	686	38	376	18		CON+ST	SD16	567	34	532	65
DM+ST	ZDF32	707	28	362	21		CON+ST	SD16	592	29	561	60
DM+ST	ZDF32	615	44	348	21		CON+ST	SD16	561	22	552	41
DM+ST	ZDF35	715	44	313	22		CON+ST	SD31	573	33	582	64
DM+ST	ZDF35	720	40	356	20		CON+ST	SD31	566	27	617	41
DM+ST	ZDF35	710	37	363	15		CON+ST	SD31	585	34	609	45
DM+ST	ZDF35	702	33	349	23		CON+ST	SD31	544	31	574	58
DM+ST	ZDF35	654	41	321	19		CON+ST	SD31	566	37	577	47
DM+ST	ZDF35	726	34	382	23		CON+ST	SD31	557	28	538	59
DM+ST	ZDF35	696	34	346	30		CON+ST	SD31	600	31	568	57
DM+ST	ZDF35	663	42	370	16		CON+ST	SD31	545	36	562	49
DM+ST	ZDF35	779	39	361	14		CON+ST	SD31	535	31	547	52
DM+ST	ZDF35	782	41	327	18		CON+ST	SD31	588	35	480	36
DM	ZDF12	653	19	191	16		CON	SD17	571	32	505	37
DM	ZDF12	635	20	229	7		CON	SD17	555	30	603	45
DM	ZDF12	658	30	228	12		CON	SD17	572	22	563	74
DM	ZDF12	652	17	234	11		CON	SD17	591	30	607	48
DM	ZDF12	643	14	248	12		CON	SD17	559	33	604	40
DM	ZDF12	662	26	246	10		CON	SD17	531	40	522	52
DM	ZDF12	672	17	229	6		CON	SD17	563	34	582	51
DM	ZDF12	607	24	206	7		CON	SD17	548	38	573	47
DM	ZDF12	590	14	230	7		CON	SD17	556	24	616	40
DM	ZDF12	562	25	235	14		CON	SD17	557	27	598	52
DM	ZDF5	684	27	188	12		CON	SD2	541	39	611	62
DM	ZDF5	640	16	207	11		CON	SD2	558	20	522	63
DM	ZDF5	621	19	220	9		CON	SD2	560	31	684	41
DM	ZDF5	678	17	245	13		CON	SD2	552	26	581	30
DM	ZDF5	633	19	210	14		CON	SD2	768	25	638	43
DM	ZDF5	595	11	224	13		CON	SD2	586	26	559	31
DM	ZDF5	622	19	229	12		CON	SD2	523	35	583	54
DM	ZDF5	629	23	221	10		CON	SD2	567	34	611	58
DM	ZDF5	667	17	243	8		CON	SD2	569	28	515	49
DM	ZDF5	658	30	216	11		CON	SD2	551	34	567	46
DM	ZDF9	631	18	244	9		CON	SD14	546	26	581	30
DM	ZDF9	595	16	237	14		CON	SD14	578	28	580	38
DM	ZDF9	565	16	238	10		CON	SD14	542	23	602	44
DM	ZDF9	601	23	226	12		CON	SD14	550	39	580	47
DM	ZDF9	641	11	207	15		CON	SD14	583	33	613	29
DM	ZDF9	663	22	228	9		CON	SD14	555	27	500	29
DM	ZDF9	611	26	231	15		CON	SD14	552	33	613	57
DM	ZDF9	662	23	237	7		CON	SD14	547	31	541	23
DM	ZDF9	620	20	225	15		CON	SD14	594	31	578	52
DM	ZDF9	636	19	257	13		CON	SD14	556	34	627	49
DM	ZDF15	625	19	237	14		CON	SD32	570	32	571	41
DM	ZDF15	584	20	227	11		CON	SD32	530	25	548	37
DM	ZDF15	706	25	235	11		CON	SD32	558	29	544	36
DM	ZDF15	628	31	238	12		CON	SD32	587	27	606	30
DM	ZDF15	604	18	235	12		CON	SD32	531	33	592	46
DM	ZDF15	640	19	219	14		CON	SD32	556	32	523	37
DM	ZDF15	611	26	216	13		CON	SD32	551	34	598	54
DM	ZDF15	604	21	208	14		CON	SD32	566	31	533	53
DM	ZDF15	579	20	221	12		CON	SD32	560	41	539	44
DM	ZDF15	650	21	263	18		CON	SD32	569	31	565	55
DM	ZDF25	604	15	230	14		CON	SD18	573	33	567	46
DM	ZDF25	634	29	232	11		CON	SD18	549	29	540	52
DM	ZDF25	666	26	227	8		CON	SD18	591	39	560	42
DM	ZDF25	633	25	242	11		CON	SD18	567	23	623	52
DM	ZDF25	631	18	233	16		CON	SD18	562	24	570	58
DM	ZDF25	612	20	242	10		CON	SD18	579	29	481	42
DM	ZDF25	594	33	231	14		CON	SD18	575	31	564	30
DM	ZDF25	656	20	243	7		CON	SD18	554	40	487	65
DM	ZDF25	622	21	214	12		CON	SD18	536	40	527	45
DM	ZDF25	609	21	197	10		CON	SD18	543	36	589	48
