# Supplementary material for: Effect of heat-killed Streptococcus thermophilus on type 2 diabetes rats
Source: PeerJ. 2019 Jun 13;7:e7117. doi: 10.7717/peerj.7117 (PMC6571132; doi:10.7717/peerj.7117)
Supplement: Supplemental Information 1 — Raw data applied for data analyses and preparation for tables and figures. [file peerj-07-7117-s001.zip › raw data/ZDF-Elisa and Ogtt.xlsx]

## Sheet: Sheet1
group	name	HbA1c	IL6	IL10	LPS	TNFa	Fasting Insulin	Weight	time0	time15	time30	time60	time90	time120	AUC	HOMAIR	Creatinine	ALT	Carbamide	Uric acid(umol/l)	TC	Triglyceride	HDL-C	LDL-C
DM	ZDF5	9.31	60.88	80.44	0.88	61.06	108.72	378	25	33.3	33.3	31.8	28.7	27.6	3665.25	120.8	15	89	7.2	163	6.11	3.84	2.65	1.46
DM	ZDF9	12.03	160.18	54.91	0.81	82.69	129.68	387	19.1	23.6	26.1	32.2	30.1	18.8	3235.5	110.08	25	203	5.5	91	5.73	3.81	2.56	1.25
DM	ZDF12	11.29	187.71	66.7	0.53	48.82	88.49	342	23.7	28.6	32.4	29.9	27.9	20.6	3378.75	93.21	14	78	5.3	122	5.24	1.84	2.94	0.86
DM	ZDF15	12.66	51.59	33.71	0.65	45.76	90.61	299	17.8	25.7	27.1	33.3	25.4	24.8	3261.75	71.68	18	92	5.5	80	5.07	2.23	2.71	1.06
DM	ZDF25	14.69	126.07	51.06	0.82	76.29	120.35	365	25.8	33.3	33.3	31.9	26.8	30.1	3654.75	138	8	135	6.3	125	5.51	3.13	2.52	1.28
DM+ST	ZDF18	8.5	37.8	85.04	0.49	51.89	63.49	339	12.9	22.8	30.3	29.4	24.6	23.6	3094.5	36.4	15	111	7.2	131	4.54	2.66	2.6	0.98
DM+ST	ZDF22	10.63	51.35	71.2	0.53	29.33	70.75	344	13.1	25.4	29.4	25.9	23.3	18.3	2891.25	41.19	17	153	9	101	4.89	2	2.36	0.98
DM+ST	ZDF27	8.1	42.74	128.21	0.6	42.69	65.57	340	15.1	22	28.2	25.9	24.3	24.5	2951.25	44	12	199	7.8	118	4.94	2.35	2.44	0.86
DM+ST	ZDF32	7.7	73.91	61.91	0.42	39.62	56.64	361	14.6	21	23.8	28.2	26.7	25.7	2992.5	36.75	14	82	7.2	149	4.51	2.55	2.73	0.91
DM+ST	ZDF35	8.12	40.66	107.25	0.6	31.45	78.73	417	13	23.1	23.4	24.5	22.7	19.6	2680.5	45.49	17	72	4.7	114	4.47	2.82	2.27	0.88
